# Supplementary material for: Association of VDR Polymorphisms with Muscle Mass Development in Elite Young Soccer Players: A Pilot Study
Source: Sports (Basel). 2024 Sep 13;12(9):253. doi: 10.3390/sports12090253 (PMC11436065; doi:10.3390/sports12090253)
Supplement: Supplementary file 1 [file sports-12-00253-s001.zip]

Archive with 2 entries (2 files):
- table S2.pdf
- tableS1.pdf
